# Supplementary material for: Apolipoprotein C3 is negatively associated with estrogen and mediates the protective effect of estrogen on hypertriglyceridemia in obese adults
Source: Lipids Health Dis. 2023 Feb 28;22:29. doi: 10.1186/s12944-023-01797-0 (PMC9972754; doi:10.1186/s12944-023-01797-0)
Supplement: Supplementary file 1 — Additional file 1. Supplementary Table 1. The correlation between ApoC2 and clinical parameters among all participants. [file 12944_2023_1797_MOESM1_ESM.xls]

## Sheet: Sheet1
		ApoC2 (Male)		ApoC2 (Female)
Age		-0.04		0.086
BMI		-0.145		-0.089
WC		-0.114		-0.06
FBG		0.183*		0.227**
C-peptide		0.207*		0.079
TC		0.548**		0.51**
TG		0.762**		0.729**
HDL-C		0.151		-0.083
LDL-C		0.398**		0.438**
ApoC3		0.767**		0.795**
E2		-0.065		-0.07
TT		0.066		-0.08
PRG		0.058		-0.203*
