# Supplementary material for: Apolipoprotein C3 is negatively associated with estrogen and mediates the protective effect of estrogen on hypertriglyceridemia in obese adults
Source: Lipids Health Dis. 2023 Feb 28;22:29. doi: 10.1186/s12944-023-01797-0 (PMC9972754; doi:10.1186/s12944-023-01797-0)
Supplement: Supplementary file 2 — Additional file 2. Supplementary Table 2. Liner regressionanalysis for the association of ApoC3 levels (dependent variable) and E2 levels(independent variables) with or without dyslipidemia. [file 12944_2023_1797_MOESM2_ESM.xls]

## Sheet: Sheet1
		Standardized β		t		P value		95%CI
Male
With dyslipidemia
Model 1		-0.195		-2.036		0.044		-0.532, -0.007
Model 2		-0.131		-1.336		0.184		-0.450, +0.088
Model 3		-0.167		-2.688		0.008		-0.400, -0.060
Without dyslipidemia
Model 1		-0.556		-2.412		0.031		-0.571, -0.031
Model 2		-0.559		-2.113		0.058		-0.618, +0.013
Model 3		-0.266		-0.627		0.554		-0.750, +0.444
Female
With dyslipidemia
Model 1		-0.15		-2.364		0.019		-0.155, -0.014
Model 2		-0.152		-2.399		0.017		-0.156, -0.015
Model 3		-0.089		-2.331		0.021		-0.092, -0.008
Without dyslipidemia
Model 1		-0.148		-1.597		0.113		-0.127, +0.014
Model 2		-0.157		-1.655		0.101		-0.132, +0.012
Model 3		-0.04		-0.495		0.622		-0.760, +0.046
